# Supplementary material for: MsNRAMP2 Enhances Tolerance to Iron Excess Stress in Nicotiana tabacum and MsMYB Binds to Its Promoter
Source: Int J Mol Sci. 2023 Jul 10;24(14):11278. doi: 10.3390/ijms241411278 (PMC10379929; doi:10.3390/ijms241411278)
Supplement: Supplementary file 1 [file ijms-24-11278-s001.zip]

Archive with 2 entries (2 files):
- ijms-2451983-Table S1.xlsx
- Supplementary fig.pdf
