# Supplementary material for: MsNRAMP2 Enhances Tolerance to Iron Excess Stress in Nicotiana tabacum and MsMYB Binds to Its Promoter
Source: Int J Mol Sci. 2023 Jul 10;24(14):11278. doi: 10.3390/ijms241411278 (PMC10379929; doi:10.3390/ijms241411278)
Supplement: Supplementary file 1 [file ijms-24-11278-s001.zip › ijms-2451983-Table S1.xlsx]

## Sheet: Sheet1
Supplementary Table S1. Primers name and sequence.
Name	Sequence（5’-3’）
MsNRAMP2 S	GCTCTAGAATGAGTGGTCCATCGC
MsNRAMP2 A	CCCCCGGGTTAATTCTCAGAGGAACAAAAT
qMsNRAMP2 S	GGATGTTCACAGGACCAGGAT
qMsNRAMP2 A	CTCAGCAAGATGACGACCAGT
MsNRAMP2pro S	CGGGATCCTTAGGCTTTGGCACACAGA
MsNRAMP2pro A	GAAGATCTTTTTACCGTCTAAACAGGTTTC
MsMYB S	GCTCTAGAATGAAGAACAATAATTCTAAGAGA
MsMYB A	CCCCGGGTCAAATTGATAGGTCCAAGTT
qMsMYB S	AAAAGATAAGGCTAGTCCTAAACAC
qMsMYB A	AACTGGAGCAGATTGGAAGAT
